# Supplementary material for: Somatic Mutation Profiles of MSI and MSS Colorectal Cancer Identified by Whole Exome Next Generation Sequencing and Bioinformatics Analysis
Source: PLoS One. 2010 Dec 22;5(12):e15661. doi: 10.1371/journal.pone.0015661 (PMC3008745; doi:10.1371/journal.pone.0015661)
Supplement: Table S4 — Ingenuity pathway analysis of the MSI and MSS CRC. Selected were pathways listed in the top 25 significantly enriched pathways for the MSS cancer which were also found to be highly significant in the MSS cancer. (XLS) [file pone.0015661.s009.xls]

## Sheet: Table S4
MSI tumor
Relevant biological Functions: 279
Function and Diseases	p-Value	# Molecules
Cancer	5.65e-06	108
Gastrointestinal Disease	0.0001	36
Genetic Disorder	8.06e-17	208
Cellular Development	5.97e-05	64
Cellular Growth and Proliferation	0.000213	71
Cell Signaling	0.00129	12
Cell Death	0.00257	68
Developmental Disorder	2.51e-05	37
Connective Tissue Disorder	0.00323	48
DNA Replication, Recombination and Repair	0.00257	9
MSS tumor
Relevant biological Functions: 30
Function and Diseases	p-Value	# Molecules
Cancer	8.62e-06	9
Gastrointestinal Disease	8.62e-06	5
Genetic Disorder	4.29e-05	10
Cellular Development	5.63e-05	14
Cellular Growth and Proliferation	5.63e-05	11
Cell Signaling	0.000109	8
Cell Death	0.000258	15
Developmental Disorder	0.000298	4
Connective Tissue Disorder	0.000534	12
DNA Replication, Recombination and Repair	0.00172	2
