# Supplementary material for: Somatic Mutation Profiles of MSI and MSS Colorectal Cancer Identified by Whole Exome Next Generation Sequencing and Bioinformatics Analysis
Source: PLoS One. 2010 Dec 22;5(12):e15661. doi: 10.1371/journal.pone.0015661 (PMC3008745; doi:10.1371/journal.pone.0015661)
Supplement: Table S6 — SNVs in miRNA regions. Column headings are as follows: (A) Patient ID, (B,C) chromosomal localization, (D) mirBase13 including the ID of the mutated miRNA, (E) Percentage of reads with the mutation in the tumor tissue, (F) Percentage of reads with the mutation in normal tissue, (G) annotation of the SNV, (H) related gene name, (I) mutated nucleotide, (J) annotation in dbSNP 130, (K) annotation in the 1000genomes project (XLS) [file pone.0015661.s011.xls]

## Sheet: Table S6
Patient ID	chr	position	mirBase13	Tumor % reads with SNV	Benign % reads with SNV	relative position	geneName	mutated	dbSNP130	X1000GenomesFull
Patient 1	chr1	153582838	MI0003561_hsa-mir-555	33	0	Intronic	ASH1L	C	FALSE	FALSE
Patient 1	chr15	39771145	MI0003640_hsa-mir-626	21	0	Intronic	MGA	G	FALSE	FALSE
Patient 1	chr14	100563231	MI0001726_hsa-mir-329-2	16	0	Intergenic		A	FALSE	FALSE
Patient 2	chr17	25468309	MI0001445_hsa-mir-423	73	0	Intronic	CCDC55	C	TRUE	TRUE
Patient 2	chr20	62044450	MI0003662_hsa-mir-647	50	0	Intronic	UCKL1	G	TRUE	FALSE
Patient 2	chr4	113788993	MI0000773_hsa-mir-302c	57	0	Intronic	LARP7	-	FALSE	FALSE
Patient 2	chr9	28878903	MI0005564_hsa-mir-873	20	0	Intergenic		A	FALSE	FALSE
