# Supplementary material for: Somatic Mutation Profiles of MSI and MSS Colorectal Cancer Identified by Whole Exome Next Generation Sequencing and Bioinformatics Analysis
Source: PLoS One. 2010 Dec 22;5(12):e15661. doi: 10.1371/journal.pone.0015661 (PMC3008745; doi:10.1371/journal.pone.0015661)
Supplement: Table S7 — NCBI numbers of the identified SNVs. (XLS) [file pone.0015661.s012.xls]

## Sheet: Table S7
NCBI_ss# Patient1	NCBI_ss# Patient2
218178099	218178519
218178100	218178520
218178101	218178521
218178102	218178522
218178103	218178523
218178104	218178524
218178105	218178525
218178106	218178526
218178107	218178527
218178108	218178528
218178109	218178529
218178110	218178530
218178111	218178531
218178112	218178532
218178113	218178533
218178114	218178534
218178115	218178535
218178116	218178536
218178117	218178537
218178118	218178538
218178119	218178539
218178120	218178540
218178121	218178541
218178122	218178542
218178123	218178543
218178124	218178544
218178125	218178545
218178126	218178546
218178127	218178547
218178128	218178548
218178129	218178549
218178130	218178550
218178131	218178551
218178132	218178552
218178133	218178553
218178134	218178554
218178135	218178555
218178136	218178556
218178137	218178557
218178138	218178558
218178139	218178559
218178140	218178560
218178141	218178561
218178142	218178562
218178143	218178563
218178144	218178564
218178145	218178565
218178146	218178566
218178147	218178567
218178148	218178568
218178149	218178569
218178150	218178570
218178151	218178571
218178152	218178572
218178153	218178573
218178154	218178574
218178155	218178575
218178156	218178576
218178157	218178577
218178158	218178578
218178159	218178579
218178160
218178161
218178162
218178163
218178164
218178165
218178166
218178167
218178168
218178169
218178170
218178171
218178172
218178173
218178174
218178175
218178176
218178177
218178178
218178179
218178180
218178181
218178182
218178183
218178184
218178185
218178186
218178187
218178188
218178189
218178190
218178191
218178192
218178193
218178194
218178195
218178196
218178197
218178198
218178199
218178200
218178201
218178202
218178203
218178204
218178205
218178206
218178207
218178208
218178209
218178210
218178211
218178212
218178213
218178214
218178215
218178216
218178217
218178218
218178219
218178220
218178221
218178222
218178223
218178224
218178225
218178226
218178227
218178228
218178229
218178230
218178231
218178232
218178233
218178234
218178235
218178236
218178237
218178238
218178239
218178240
218178241
218178242
218178243
218178244
218178245
218178246
218178247
218178248
218178249
218178250
218178251
218178252
218178253
218178254
218178255
218178256
218178257
218178258
218178259
218178260
218178261
218178262
218178263
218178264
218178265
218178266
218178267
218178268
218178269
218178270
218178271
218178272
218178273
218178274
218178275
218178276
218178277
218178278
218178279
218178280
218178281
218178282
218178283
218178284
218178285
218178286
218178287
218178288
218178289
218178290
218178291
218178292
218178293
218178294
218178295
218178296
218178297
218178298
218178299
218178300
218178301
218178302
218178303
218178304
218178305
218178306
218178307
218178308
218178309
218178310
218178311
218178312
218178313
218178314
218178315
218178316
218178317
218178318
218178319
218178320
218178321
218178322
218178323
218178324
218178325
218178326
218178327
218178328
218178329
218178330
218178331
218178332
218178333
218178334
218178335
218178336
218178337
218178338
218178339
218178340
218178341
218178342
218178343
218178344
218178345
218178346
218178347
218178348
218178349
218178350
218178351
218178352
218178353
218178354
218178355
218178356
218178357
218178358
218178359
218178360
218178361
218178362
218178363
218178364
218178365
218178366
218178367
218178368
218178369
218178370
218178371
218178372
218178373
218178374
218178375
218178376
218178377
218178378
218178379
218178380
218178381
218178382
218178383
218178384
218178385
218178386
218178387
218178388
218178389
218178390
218178391
218178392
218178393
218178394
218178395
218178396
218178397
218178398
218178399
218178400
218178401
218178402
218178403
218178404
218178405
218178406
218178407
218178408
218178409
218178410
218178411
218178412
218178413
218178414
218178415
218178416
218178417
218178418
218178419
218178420
218178421
218178422
218178423
218178424
218178425
218178426
218178427
218178428
218178429
218178430
218178431
218178432
218178433
218178434
218178435
218178436
218178437
218178438
218178439
218178440
218178441
218178442
218178443
218178444
218178445
218178446
218178447
218178448
218178449
218178450
218178451
218178452
218178453
218178454
218178455
218178456
218178457
218178458
218178459
218178460
218178461
218178462
218178463
218178464
218178465
218178466
218178467
218178468
218178469
218178470
218178471
218178472
218178473
218178474
218178475
218178476
218178477
218178478
218178479
218178480
218178481
218178482
218178483
218178484
218178485
218178486
218178487
218178488
218178489
218178490
218178491
218178492
218178493
218178494
218178495
218178496
218178497
218178498
218178499
218178500
218178501
218178502
218178503
218178504
218178505
218178506
218178507
218178508
218178509
218178510
218178511
218178512
218178513
218178514
218178515
218178516
218178517
218178518
